# Supplementary material for: Cardiomyocyte microRNA-150 confers cardiac protection and directly represses proapoptotic small proline–rich protein 1A
Source: JCI Insight. 2021 Sep 22;6(18):e150405. doi: 10.1172/jci.insight.150405 (PMC8492334; doi:10.1172/jci.insight.150405)
Supplement: Supplemental table 6 [file jciinsight-6-150405-s204.xls]

## Sheet: up_Group2_vs_Group1
	Genes differentially upregulated in miR-150 cKO sham mouse hearts vs miR-150 fl/fl sham mouse hearts (>2 fold)
	Seqname	Gene Symbol	Fold Change	P-value
	NM_024283	1500015O10Rik	7.65151	0.0342039
	NM_015784	Postn	6.21202	0.0222776
	NM_026778	Cthrc1	5.71742	0.0405446
	NM_008726	Nppb	4.63738	0.00351956
	NM_173051	Serpinb1c	4.26103	0.0390544
	NM_009264	Sprr1a	3.98725	0.0158826
	NM_008725	Nppa	3.6252	0.013998
	NM_008179	Gspt2	2.79148	0.0361728
	NM_011620	Tnnt3	2.78075	0.0357548
	NM_007641	Ms4a1	2.57809	0.0353848
	NM_173749	Pamr1	2.54344	0.0480959
	NM_145467	Itgbl1	2.39022	0.0491547
	NM_010821	Mpeg1	2.2063	0.0302134
	NM_029612	Slamf9	2.13086	0.035004
	NM_001081025	Maats1	2.09881	0.0316675
	NM_026981	Dtwd1	2.07951	0.030551
	*Fold: the absolute ratio (no log scale) of normalized intensities between miR-150 cKO sham and miR-150 fl/fl sham.
	Genes differentially upregulated in miR-150 cKO sham mouse hearts vs miR-150 fl/fl sham mouse hearts (<2 fold)
	Seqname	Gene Symbol	Fold Change	P-value
	NM_007739	Col8a1	1.98382	0.0082088
	NM_010809	Mmp3	1.973	0.0451444
	NM_011331	Ccl12	1.94817	0.038819
	NM_205823	Tlr12	1.93223	0.0406938
	NM_028977	Lrrc17	1.9213	0.0451772
	ENSMUST00000056035	Ms4a7	1.8828	0.037529
	NM_020001	Clec4n	1.86521	0.0148141
	NM_007654	Cd72	1.84407	0.012728
	ENSMUST00000097400	Gm3448	1.84378	0.000474468
	NM_013468	Ankrd1	1.83149	0.0280692
	NM_019482	Panx1	1.82921	0.0316046
	NM_001177349	Pydc4	1.80051	0.0413717
	NM_001205070	Josd2	1.79202	0.013382
	NM_146642	Olfr1140	1.78512	0.0431389
	NM_030707	Fcrls	1.73605	0.0280967
	NM_017372	Lyz2	1.7314	0.039726
	NM_170758	Cd300a	1.73082	0.030881
	NM_001253885	Apbb1	1.72071	0.0149205
	NM_201362	Ccdc68	1.70864	0.0331322
	NM_001083618	Ttll9	1.68319	0.0319191
	NM_011519	Sdc1	1.67971	0.0105003
	NM_001128103	Ano3	1.67741	0.00849371
	NM_001104572	Vmn2r110	1.66711	0.0428886
	NM_008818	Rhox5	1.65112	0.0334546
	NM_010130	Emr1	1.64442	0.0345385
	NM_001193645	Galns	1.63264	0.0453228
	NM_007743	Col1a2	1.62109	0.0237167
	NM_173379	Leprel1	1.61766	0.0232718
	NM_007742	Col1a1	1.61663	0.0185408
	NM_007485	Rhod	1.6161	0.0262737
	NM_001102677	Gm1993	1.60999	0.0436854
	NM_207272	Tdpoz4	1.59122	0.0167182
	NM_001244618	B4galnt1	1.58693	0.0463908
	NM_144804	Depdc7	1.58562	0.039474
	NM_011340	Serpinf1	1.58551	0.0376237
	NM_016873	Wisp2	1.57443	8.53077e-05
	NM_019388	Cd86	1.57268	0.0390016
	NM_022814	Svep1	1.56339	0.0310978
	NM_011848	Nek3	1.56235	0.0218675
	NM_001190321	Clec4n	1.56126	0.00366048
	NM_175643	Adamts2	1.56071	0.0481025
	NM_139198	Plac8	1.55761	0.0395225
	NM_009359	Tex9	1.55699	0.0252692
	NM_181854	Champ1	1.55105	0.0363112
	NM_001123368	Gm3417	1.54745	0.0295746
	NM_178611	Lair1	1.54228	0.0163902
	NM_026439	Ccdc80	1.54195	0.0106962
	NM_133209	Pilrb1	1.53702	0.0189276
	NM_008047	Fstl1	1.53574	0.038992
	NM_026918	Zg16	1.5351	0.00460208
	NM_178395	Zdhhc2	1.53225	0.0232481
	NM_008712	Nos1	1.52873	0.0259274
	NM_009841	Cd14	1.5235	0.0376473
	NM_175004	Ptrh2	1.52289	0.00824361
	NM_029285	1700001C02Rik	1.52093	0.0484223
	NM_146162	Tmem119	1.51067	0.0289039
	NM_023130	Raly	1.51057	0.0385925
	NM_009231	Sos1	1.50862	0.0264571
	NM_010628	Kif9	1.5054	0.00162351
	NM_001104625	Vmn2r14	1.50295	0.0146019
	NM_017370	Hp	1.50293	0.0267769
	NM_001113554	Nudcd1	1.50236	0.00408803
	NM_181266	Zfp120	1.50039	0.008707
	*Fold: the absolute ratio (no log scale) of normalized intensities between miR-150 cKO sham and miR-150 fl/fl sham.

## Sheet: down_Group2_vs_Group1
	Genes differentially downregulated in miR-150 cKO sham mouse hearts vs miR-150 fl/fl sham mouse hearts (>2 fold)
	Seqname	Gene Symbol	Fold Change	P-value
	NM_146726	Olfr514	0.199172	0.0144978
	NM_011753	Zfp26	0.303762	0.0329783
	NM_001160386	Dnah7b	0.353363	0.00225439
	NM_001244891	Celf1	0.367412	0.0207776
	NM_001166031	Mrps2	0.389424	0.0161404
	NM_007428	Agt	0.390995	0.0354708
	NM_019701	Clcnkb	0.423	0.035061
	NM_011174	Prh1	0.453719	0.0346774
	NM_001033239	Csta	0.455727	0.0114709
	NM_029660	Rbmxl2	0.472459	0.0324812
	NM_177369	Myh8	0.486927	0.0343706
	NM_177145	Pde4dip	0.499279	0.00892235
	*Fold: the absolute ratio (no log scale) of normalized intensities between miR-150 cKO sham and miR-150 fl/fl sham.
	Genes differentially downregulated in miR-150 cKO sham mouse hearts vs miR-150 fl/fl sham mouse hearts (<2 fold)
	Seqname	Gene Symbol	Fold Change	P-value
	NM_001013382	Lrrc52	0.512753	0.0477532
	NM_019697	Kcnd2	0.524513	0.0260938
	NM_139298	Wnt9a	0.539592	0.0416109
	NM_146745	Olfr957	0.542528	0.020742
	NM_001166585	Tead1	0.553254	0.0118129
	NM_172840	Vwa2	0.561547	0.0205295
	NM_172144	Ppp2r3a	0.571551	0.0239629
	NM_199152	Obscn	0.577749	0.0499903
	NM_145123	Crtac1	0.580178	0.00697946
	NM_153170	Slc36a2	0.580716	0.00017194
	NM_001081128	Mtr	0.583463	0.0424144
	NM_172646	Dnm3	0.588443	0.0329106
	NM_139234	Fgd4	0.59253	0.0153941
	NM_030889	Sorcs2	0.594171	0.00471154
	NM_009307	Syt2	0.594322	0.00659161
	NM_153588	Mkl2	0.594514	0.0364918
	NM_009921	Camp	0.595436	0.0452979
	NM_029056	Tdrd9	0.600519	0.0358247
	NM_177161	P4ha3	0.610831	0.0272272
	NM_011841	Mapk7	0.612326	0.0297947
	NM_019840	Pde4b	0.613048	0.0425899
	NM_177852	Dido1	0.614723	0.0470997
	NM_007911	Efnb3	0.620442	0.0222135
	NM_001159714	Prpf31	0.631183	0.0137951
	NM_010211	Fhl1	0.636847	0.0387777
	NM_183319	Xkrx	0.639251	0.00640882
	NM_025823	Pcyox1	0.639793	0.0259276
	NM_001190403	Amy2b	0.639904	0.0185299
	NM_198164	Cdk19	0.641789	0.0223664
	NM_020568	Plin4	0.642945	0.00687331
	NM_001164111	Nfatc1	0.64368	0.0301416
	NM_001163008	Tnik	0.647675	0.0198267
	NM_009670	Ank3	0.64823	0.008703
	NM_001159605	Pum1	0.648992	0.0382527
	NM_001163007	Tnik	0.649788	0.00188123
	NM_007994	Fbp2	0.651311	0.0241752
	NM_001253860	Scn5a	0.651586	0.0351476
	NM_001199347	Foxp3	0.652892	0.0150095
	NM_001024606	Pdp2	0.657209	0.0181736
	NM_029661	Spatc1l	0.660576	0.0255912
	NM_008965	Ptger4	0.660842	0.0120287
	NM_001204152	C1qtnf6	0.662124	0.0493574
	*Fold: the absolute ratio (no log scale) of normalized intensities between miR-150 cKO sham and miR-150 fl/fl sham.

## Sheet: up_Group3_vs_Group1
	Genes differentially upregulated in miR-150 fl/fl MI mouse hearts vs miR-150 fl/fl sham mouse hearts (>2 fold)
	Seqname	Gene Symbol	Fold Change	P-value
	NM_001200004	Mup15	21.1028	0.0185469
	NM_001199936	Mup16	14.424	0.0262571
	NM_026778	Cthrc1	10.8416	0.0136174
	NM_024283	1500015O10Rik	7.82319	0.0367544
	NM_001135127	Mup19	7.46321	0.047146
	NM_015784	Postn	6.85911	0.00343992
	NM_009605	Adipoq	5.46918	0.046405
	NM_011620	Tnnt3	4.66088	0.0147772
	NM_009930	Col3a1	4.22292	0.0211303
	NM_029948	Pramef12	4.01946	0.0470808
	NM_173749	Pamr1	3.72275	0.00435206
	NM_007811	Cyp26a1	3.50229	0.0329175
	NM_001276413	Fn1	3.17227	0.0148871
	NM_016685	Comp	3.00599	0.00516603
	NM_028973	Lrrc15	2.90926	0.0112328
	NM_144936	Tmem45b	2.88496	0.0473494
	NM_007925	Eln	2.81015	0.00920377
	NM_028977	Lrrc17	2.7661	0.0106723
	NM_001253361	Kcnma1	2.6724	0.000650556
	NM_007743	Col1a2	2.60944	0.000360785
	NM_001110783	Ank1	2.58776	0.0220125
	NM_172604	Scara3	2.54599	0.00770067
	NM_009264	Sprr1a	2.48974	0.00304876
	NM_008726	Nppb	2.42824	0.0198243
	NM_008725	Nppa	2.38837	0.00208727
	NM_016687	Sfrp4	2.26078	0.0436638
	NM_145459	Zfp503	2.23664	0.0298075
	NM_201367	Gpr176	2.22005	0.0249988
	NM_139198	Plac8	2.2026	0.0269497
	NM_175643	Adamts2	2.20191	0.000801661
	NM_008486	Anpep	2.1767	0.0144039
	NM_011340	Serpinf1	2.13244	0.00460915
	NM_019482	Panx1	2.12874	0.0132923
	NM_010729	Loxl1	2.12823	0.0331823
	NM_007542	Bgn	2.03475	0.0244361
	NM_008641	Mast2	2.01845	0.00374686
	NM_026840	Pdgfrl	2.01488	0.0497993
	NM_007486	Arhgdib	2.00919	0.0284711
	*Fold: the absolute ratio (no log scale) of normalized intensities between miR-150 fl/fl MI and miR-150 fl/fl sham.
	Genes differentially upregulated in miR-150 fl/fl MI mouse hearts vs miR-150 fl/fl sham mouse hearts (<2 fold)
	Seqname	Gene Symbol	Fold Change	P-value
	NM_183221	Fat4	1.99756	0.0445608
	NM_019759	Dpt	1.99397	0.0240641
	NM_175352	Unc119b	1.97968	0.0457841
	NM_008311	Htr2b	1.9727	0.044365
	NM_010809	Mmp3	1.96661	0.0493471
	NM_001033149	Ttc9	1.94824	0.00445978
	NM_007742	Col1a1	1.94388	0.0019519
	NM_008968	Ptgis	1.93939	0.031874
	NM_026439	Ccdc80	1.86799	0.00401266
	NM_010050	Dio2	1.86431	0.0170948
	NM_207272	Tdpoz4	1.8296	0.0108454
	NM_029391	Rab4b	1.81682	0.0157731
	NM_009127	Scd1	1.81541	0.021265
	NM_001271588	Eps8	1.80497	0.0440323
	NM_001253376	Kcnma1	1.79481	0.00447479
	NM_001270537	Bin2	1.77083	0.0330167
	NM_031397	Bicc1	1.76647	0.0483297
	NM_009131	Clec11a	1.76001	0.0246738
	NM_145467	Itgbl1	1.75673	0.00895527
	NM_007739	Col8a1	1.7543	0.0182408
	NM_010730	Anxa1	1.7453	0.0471757
	NM_007802	Ctsk	1.74249	0.0343926
	NM_010330	Emb	1.72085	0.0338016
	NM_008567	Mcm6	1.71701	0.0185909
	NM_011519	Sdc1	1.71638	0.00427462
	NM_008344	Igfbp6	1.71573	0.0389832
	NM_016873	Wisp2	1.69845	8.19702e-05
	NM_001081470	Gtf2ird1	1.69452	0.0156716
	NM_001253373	Kcnma1	1.68821	0.0231605
	NM_001081277	Ak5	1.67709	0.0487783
	NM_026280	Mxra7	1.67592	0.00706181
	NM_001253362	Kcnma1	1.67242	0.0318811
	NM_001173460	Sirpb1b	1.66979	0.0348662
	NM_010216	Figf	1.66179	0.0139619
	NM_146162	Tmem119	1.66128	0.0261845
	NM_022325	Ctsz	1.66038	0.0466354
	NM_010791	Meox1	1.66018	0.0027174
	NM_024231	Zfpl1	1.65898	0.0491789
	NM_054077	Prelp	1.65759	0.00585023
	NM_001113356	C1rb	1.65682	0.0276254
	NM_029285	1700001C02Rik	1.65496	0.0220613
	NM_001253367	Kcnma1	1.6539	0.0068802
	NM_010701	Lect1	1.64709	0.0491486
	NM_013534	Leprel2	1.64244	0.005854
	NM_026818	Cilp2	1.63925	0.0159239
	NM_008520	Ltbp3	1.63595	0.0108982
	NM_026960	Gsdmd	1.61819	0.034282
	NM_007654	Cd72	1.61653	0.0259181
	NM_013777	Akr1c12	1.6073	0.048358
	NM_033325	Loxl2	1.60571	0.0327575
	NM_019519	Rabggta	1.59105	0.0453401
	NM_153098	Cd109	1.5873	0.0445125
	NM_028333	Angptl1	1.58726	0.0346442
	NM_173864	Gm5077	1.58419	0.0121251
	NM_009231	Sos1	1.57511	0.0198341
	NM_021474	Efemp2	1.56374	0.0373875
	NM_019753	Cdh17	1.55404	0.0311012
	NM_001190449	Ddah2	1.53947	0.0304644
	NM_009368	Tgfb3	1.53402	0.0253124
	NM_031843	Dpp7	1.52603	0.0147369
	NM_010180	Fbln1	1.52602	0.0251594
	NM_029094	Pik3cb	1.52585	0.0294342
	NM_011594	Timp2	1.52181	0.0290359
	NM_011848	Nek3	1.51134	0.0187661
	NM_027976	Acsl5	1.50396	0.0225817
	*Fold: the absolute ratio (no log scale) of normalized intensities between miR-150 fl/fl MI and miR-150 fl/fl sham.

## Sheet: down_Group3_vs_Group1
	Genes differentially downregulated in miR-150 fl/fl MI mouse hearts vs miR-150 fl/fl sham mouse hearts (>2 fold)
	Seqname	Gene Symbol	Fold Change	P-value
	NM_146726	Olfr514	0.224626	0.0178512
	NM_001160386	Dnah7b	0.32713	2.6934e-06
	NM_010091	Dvl1	0.48301	0.00534187
	NM_001166031	Mrps2	0.483938	0.0437542
	*Fold: the absolute ratio (no log scale) of normalized intensities between miR-150 fl/fl MI and miR-150 fl/fl sham.
	Genes differentially downregulated in miR-150 fl/fl MI mouse hearts vs miR-150 fl/fl sham mouse hearts (<2 fold)
	Seqname	Gene Symbol	Fold Change	P-value
	NM_013551	Hmbs	0.519829	0.0455485
	NM_001159605	Pum1	0.534559	0.0205555
	NM_144903	Aldob	0.536192	0.0208084
	NM_001024955	Pik3r1	0.549257	0.00952912
	NM_009464	Ucp3	0.557706	0.0279429
	NM_001159500	Esrrb	0.560711	0.0292424
	NM_139228	Rhbdl3	0.56376	0.0132658
	NM_175213	Mei4	0.568548	0.0261606
	NM_001204915	Reep3	0.578618	0.0397258
	NM_029887	Yif1b	0.58301	0.0366292
	NM_009921	Camp	0.583017	0.0308941
	NM_175518	Tmem245	0.586223	0.0371856
	NM_001025585	Kcnj6	0.591133	0.00149466
	NM_010492	Ica1	0.600164	0.00320389
	NM_001146023	Fam98c	0.604465	0.019425
	NM_153807	Acsf2	0.610299	0.0275853
	NM_001256224	Wnt5a	0.61638	0.0189099
	NM_001034100	Gm5382	0.616539	0.0144933
	NM_001164767	Robo3	0.618487	0.0319239
	NM_153170	Slc36a2	0.631469	0.0370497
	NM_172554	Zdhhc17	0.631567	0.0073751
	NM_033590	Pcdhga7	0.639352	0.0218782
	NM_021279	Wnt1	0.640051	0.0197211
	NM_145123	Crtac1	0.64239	0.0161099
	NM_001081970	Apol8	0.646677	0.0018596
	NM_001024926	Cyb5d2	0.649797	0.0144481
	NM_001110506	Efcab12	0.654041	0.0406941
	NM_026358	Mgarp	0.65612	0.0116233
	NM_178596	Gjd3	0.659566	0.0121498
	NM_025459	Fam134b	0.663141	0.0291551
	NM_029257	4930564C03Rik	0.663824	0.0470162
	*Fold: the absolute ratio (no log scale) of normalized intensities between miR-150 fl/fl MI and miR-150 fl/fl sham.

## Sheet: up_Group4_vs_Group3
	Genes differentially upregulated in miR-150 cKO MI mouse hearts vs miR-150 fl/fl MI mouse hearts (>2 fold)
	Seqname	Gene Symbol	Fold Change	P-value
	NM_080728	Myh7	8.86508	0.000388113
	NM_001163355	Rhot1	4.00952	0.0446607
	NM_021400	Prg4	3.91291	0.0240864
	NM_011819	Gdf15	3.36296	0.00118013
	NM_173051	Serpinb1c	3.34889	0.0126286
	NM_028664	Ankrd45	3.30072	0.00924257
	NM_009264	Sprr1a	3.07574	0.0157986
	NM_053250	Crip3	3.06207	0.0198507
	NM_024449	Sost	3.05443	0.033758
	NM_001127354	Gm11938	2.99955	0.0368868
	NM_010217	Ctgf	2.93067	0.00435366
	NM_178906	AI593442	2.85704	0.00204972
	NM_029891	Nkrf	2.84386	0.0301321
	NM_008725	Nppa	2.82583	0.00503448
	NM_175266	Epm2aip1	2.82367	0.031418
	NM_001243002	Spin2d	2.81568	0.00290868
	NM_153807	Acsf2	2.81462	0.00117762
	NM_001164806	Bend4	2.72028	0.000340772
	NM_025636	Ntpcr	2.66774	0.0490138
	NM_172612	Rnd1	2.64366	0.0285952
	NM_009999	Cyp2b10	2.60564	0.0370087
	NM_001195049	Pak3	2.60352	0.0201888
	NM_144524	Angel1	2.55277	0.00918165
	NM_175563	Prr11	2.54936	0.0132501
	ENSMUST00000034453	Acta1	2.54699	0.0440248
	NM_010569	Invs	2.52883	0.0185773
	NM_009473	Nr1h2	2.51855	0.0178149
	NM_016812	Banp	2.51229	0.0231351
	NM_010922	Mrpl40	2.50986	0.017283
	NM_026887	Ap1s2	2.5093	0.00986468
	NM_198860	Fam211b	2.49626	0.0490073
	NM_146805	Olfr907	2.43504	0.0136346
	NM_001271728	Trim2	2.43164	0.0383064
	NM_001083127	Lhx6	2.40957	0.0187843
	NM_011111	Serpinb2	2.39712	0.025234
	NM_008373	Il9	2.39702	0.00678079
	NM_008638	Mthfd2	2.38666	0.00128202
	NM_183103	Prss46	2.38387	0.0410785
	NM_011997	Casp8ap2	2.36077	0.00808925
	NM_026738	1110007C09Rik	2.35706	0.00464044
	NM_001277281	Ank1	2.3478	0.0254668
	NM_001128103	Ano3	2.34535	0.00602778
	NM_146189	Mybpc2	2.33665	0.0110122
	NM_019945	Mast1	2.31837	0.0267283
	NM_145922	Kcnc4	2.31371	0.0140502
	NM_207655	Egfr	2.30628	0.0106711
	NM_028638	Gadl1	2.29437	0.00260015
	NM_008985	Ptprn	2.28448	0.0313503
	NM_146198	Slc5a11	2.22143	0.00491455
	NM_011654	Tuba1b	2.21713	0.0386393
	NM_145963	Kcnj14	2.20997	0.00387601
	NM_008090	Gata2	2.20808	0.0231557
	NM_001081025	Maats1	2.20595	0.000416601
	NM_007887	Usp17la	2.20268	0.000200084
	NM_001163793	C530008M17Rik	2.17868	0.00663199
	NM_001033382	Cacna2d4	2.17849	0.00735029
	NM_030727	Slc26a5	2.17261	0.0248474
	NM_008381	Inhbb	2.1624	0.00605394
	NM_008712	Nos1	2.13773	0.00214839
	NM_013558	Hspa1l	2.1289	0.0379244
	NM_021886	Cenph	2.1083	0.046562
	NM_177289	Cbfa2t3	2.10497	0.00176537
	NM_175392	Fam73b	2.09646	0.00650922
	NM_009480	Usf1	2.09519	0.030144
	NM_009014	Rad51b	2.08941	0.0480904
	NM_001252443	Tfg	2.08116	0.0189251
	NM_007474	Aqp8	2.07954	0.0145961
	NM_008302	Hsp90ab1	2.07579	0.0410522
	NM_001010836	Ppp1r13l	2.07579	0.00568911
	NM_016685	Comp	2.07461	0.0375911
	NM_183368	Sytl3	2.07303	0.0263605
	NM_007737	Col5a2	2.06171	0.00357474
	NM_175086	Agtr1b	2.05908	0.02033
	NM_001127338	Aldh7a1	2.05035	0.0269887
	NM_001109045	Aqp8	2.02347	0.0355311
	NM_028984	Mgme1	2.01673	0.035184
	NM_027568	Krtap31-1	2.0116	0.0278728
	*Fold: the absolute ratio (no log scale) of normalized intensities between miR-150 cKO MI and miR-150 fl/fl MI.
	Genes differentially upregulated in miR-150 cKO MI mouse hearts vs miR-150 fl/fl MI mouse hearts (<2 fold)
	Seqname	Gene Symbol	Fold Change	P-value
	NM_010498	Ids	1.9941	0.0205123
	NM_001110506	Efcab12	1.98665	0.00949422
	NM_001159500	Esrrb	1.97883	0.0171359
	NM_008748	Dusp8	1.97733	0.0198245
	NM_008367	Il2ra	1.97719	0.0354995
	NM_021305	Sec61a2	1.96887	0.0412888
	NM_029933	Bcl9	1.95643	0.0162828
	NM_010091	Dvl1	1.95488	0.000715831
	NM_028335	Zfp248	1.95343	0.0353601
	NM_009984	Ctsl	1.9523	0.0211137
	NM_001081567	Mapk10	1.95145	0.0260066
	NM_021308	Piwil2	1.94568	0.0439416
	NM_007600	Capn1	1.94508	0.0255842
	NM_153416	Aaas	1.94433	0.00909171
	NM_001038998	Ccdc23	1.93363	0.00408396
	NM_001272030	Arvcf	1.92993	0.000490436
	NM_001005424	Gm996	1.91531	0.0276713
	NM_194446	Cdk10	1.90596	0.0145378
	NM_011407	Slfn1	1.90574	0.0376567
	NM_026087	Ceacam12	1.89941	0.0458858
	NM_183257	Hamp2	1.89411	0.00379139
	NM_001270685	Gm21637	1.88629	0.00799215
	NM_020577	As3mt	1.87942	0.0154114
	NM_013743	Pdk4	1.8685	0.0127775
	NM_025633	Metap1d	1.85848	0.0286563
	NM_016704	C6	1.85804	0.0164967
	NM_013647	Rps16	1.85782	0.00882441
	NM_018766	Ntsr1	1.85329	0.00793587
	NM_001110276	Itsn1	1.84947	0.0175881
	NM_027000	Gtpbp4	1.84706	0.00610321
	NM_153557	BC029214	1.84668	0.0253506
	NM_001109661	Bach2	1.84617	0.0318798
	NM_177572	Rimkla	1.84567	0.00119313
	NM_013488	Cd4	1.84302	0.043629
	NM_025574	Pyurf	1.84262	0.0105221
	NM_021398	Slc43a3	1.84167	0.00854938
	NM_001164255	Tpm1	1.84058	0.0109604
	NM_145376	Lpcat1	1.83945	0.0148655
	NM_144918	Smyd5	1.83883	0.0108125
	NM_013492	Clu	1.83798	0.0211305
	NM_172784	Lrp11	1.83794	0.0341566
	NM_146493	Olfr730	1.83545	0.0125496
	NM_001276284	Aip	1.83207	0.00577779
	NM_029036	S100pbp	1.83121	0.0159047
	NM_147038	Olfr1416	1.82884	0.0138776
	NM_001005341	Ypel2	1.82606	0.0117717
	NM_001113180	Gria4	1.81965	0.0118009
	NM_172863	Zfp697	1.81668	0.00977962
	NM_008634	Map1b	1.81547	0.00616338
	NM_028990	Tmem168	1.81441	0.00974748
	NM_133350	Mapre3	1.81355	0.0308582
	NM_013454	Abca1	1.81177	0.0250362
	NM_027132	Otop3	1.81033	0.044466
	NM_001164224	Aspscr1	1.80914	0.0132974
	NM_175255	Sec24a	1.80671	0.0140631
	NM_011602	Tln1	1.79695	0.0110448
	NM_016716	Cul3	1.79284	0.0161484
	NM_001033268	Fam120a	1.79126	0.0225546
	NM_025338	Aurkaip1	1.79111	0.0100212
	NM_001110824	Foxp4	1.7863	0.0467167
	NM_026897	Haghl	1.78571	0.0486724
	NM_001098799	Tox2	1.78524	0.0174611
	NM_144818	Ncaph	1.7845	0.0129407
	NM_001110851	Crem	1.78214	0.00206193
	NM_133859	Olfml3	1.78165	0.0106162
	NM_001099328	Zfp831	1.77799	0.0418682
	NM_029441	Cdyl2	1.7749	0.0229289
	NM_001163531	Tmem175	1.77338	0.00508744
	NM_198967	Tmtc1	1.77171	0.0252274
	NM_001033394	Tmem88b	1.77127	0.0161214
	NM_010124	Eif4ebp2	1.77103	0.0474976
	NM_001035245	Trpm3	1.7705	0.0141483
	NM_009049	Resp18	1.7672	0.015248
	NM_001164663	9830001H06Rik	1.76605	0.0249549
	NM_145852	Ropn1l	1.76558	0.021274
	NM_026027	Pfdn1	1.7654	0.0492253
	NM_001038589	Usp14	1.76442	0.0405391
	NM_001164578	Tsr2	1.76325	0.00927601
	NM_001164797	Hephl1	1.76138	0.0111485
	NM_026829	Mthfs	1.7602	0.0083452
	NM_175250	2810007J24Rik	1.75789	0.00676605
	NM_001014390	Dyrk2	1.7557	0.0056135
	NM_001177401	Spint3	1.75018	0.0110996
	NM_194054	Rtn4	1.74792	0.00960644
	NM_001005342	Ypel4	1.74534	0.00686275
	NM_001146023	Fam98c	1.74144	0.0397455
	NM_010492	Ica1	1.73988	0.0169131
	NM_138742	Nap1l3	1.73865	0.0309742
	NM_172958	Mtmr12	1.73843	0.0215764
	NM_001042719	Ddhd1	1.73793	0.00655936
	NM_001005847	Aga	1.73787	0.0355437
	NM_173757	Mrps27	1.73598	0.0491971
	NM_013873	Sult4a1	1.73536	0.00422738
	NM_001159738	Ccl20	1.73413	0.000475188
	NM_178242	Tnrc18	1.73058	0.047554
	NM_001081337	Sipa1l2	1.72845	0.0119612
	NM_177406	Cyp4a12a	1.72764	0.0034759
	NM_009272	Srm	1.72739	0.0177129
	NM_001276248	Cp	1.72681	0.0179223
	NM_008013	Fgl2	1.7246	0.00451522
	NM_001024910	Sept10	1.72235	0.0165155
	NM_001025585	Kcnj6	1.72135	0.0111572
	NM_009383	Tial1	1.72017	0.0231346
	NM_001015039	Zfyve28	1.71875	0.0214712
	NM_008999	Rab23	1.71687	0.0109016
	NM_175484	Coro2b	1.71582	0.000320174
	NM_010359	Gstm3	1.7154	0.0302135
	NM_008150	Gpc4	1.71498	0.026036
	NM_178358	Lhfpl1	1.71427	0.00374158
	NM_011828	Hs2st1	1.71153	0.0297165
	NM_001159902	Klrb1a	1.70885	0.019991
	NM_172162	Hinfp	1.70824	0.00575883
	NM_008314	Htr5a	1.70576	0.022558
	NM_001142745	Atat1	1.70337	0.0206952
	NM_001160219	Pum2	1.69859	0.0434324
	NM_145692	Ppp1r42	1.69831	0.0431192
	NM_201354	Ctif	1.69817	0.00480186
	NM_015773	Spag6	1.69743	0.0172633
	NM_177377	Fam166b	1.69626	0.0099082
	NM_146684	Olfr1440	1.69604	0.0195659
	NM_001098425	Sp3	1.69356	0.044227
	NM_153396	Mical3	1.69232	0.00644116
	NM_001025074	Ntrk2	1.69135	0.0232644
	NM_001039000	Kif5a	1.69107	0.0411201
	NM_018867	Cpxm2	1.68982	0.0254267
	NM_026269	Get4	1.68918	0.0202306
	NM_016696	Gpc1	1.68808	0.0469071
	NM_010516	Cyr61	1.68784	0.0391103
	NM_178795	Ppip5k1	1.6857	0.036526
	ENSMUST00000072868	Kcns2	1.6851	0.0296113
	NM_080556	Tm9sf2	1.68498	0.0452701
	NM_023719	Txnip	1.68411	0.047444
	NM_001197046	Fgfr1op	1.68402	0.00694421
	NM_025428	Zdhhc12	1.68383	0.0179656
	NM_001101443	Prrt4	1.68293	0.00357504
	NM_001252471	Sh3gl1	1.68186	0.0451487
	NM_177869	Fam185a	1.68185	0.0308417
	NM_177841	4932418E24Rik	1.6803	0.00672633
	NM_001134299	Gm10220	1.68021	0.0424247
	NM_011436	Sorl1	1.67577	0.00350171
	NM_011622	Tom1	1.67409	0.0246412
	NM_054060	Psg25	1.67183	0.0099173
	NM_001244618	B4galnt1	1.67138	0.00236217
	NM_011062	Pdpk1	1.67098	0.0479691
	NM_001083126	Lhx6	1.66984	0.0261132
	NM_026107	Zkscan6	1.66794	0.00252214
	NM_153139	Slc36a1	1.66553	0.0260006
	NM_009741	Bcl2	1.66519	0.0185994
	NM_001166273	Cspg5	1.66218	0.00821724
	NM_133911	Gpr125	1.66139	0.0255637
	NM_001126325	Gm13088	1.66132	0.0343071
	NM_001048208	Med14	1.6613	0.00895805
	NM_153519	Txndc2	1.6575	0.0370234
	NM_001198875	Dync1i2	1.65735	0.0120391
	NM_175122	Rab39b	1.65586	0.0135599
	NM_010517	Igfbp4	1.65573	0.00664427
	NM_133838	Ehd4	1.65521	0.0044225
	NM_001166645	Zfp882	1.65484	0.00869619
	NM_011851	Nt5e	1.65469	0.035073
	NM_001037099	Cacnb4	1.65409	0.0315264
	NM_175146	Tsr2	1.65364	0.0152842
	NM_183027	Ap1s3	1.65115	0.0146536
	NM_178114	Amigo2	1.64904	0.013159
	NM_001110140	Atp2a2	1.64838	0.0355426
	NM_011671	Ucp2	1.64627	0.00467692
	NM_080793	Setd7	1.64521	0.0362196
	NM_001177888	Cacna1g	1.6445	0.0387933
	NM_001114312	4930506M07Rik	1.64057	0.0315154
	NM_146568	Olfr1012	1.64004	0.0445812
	NM_008161	Gpx3	1.63937	0.0135564
	NM_001039967	Zfp869	1.63713	0.00771011
	NM_020046	Dhodh	1.63511	0.019931
	NM_008881	Plxna1	1.63383	0.0199826
	NM_026891	Cdan1	1.63149	0.0222315
	NM_001081304	Atf6	1.62992	0.0371222
	NM_178622	Suds3	1.62878	0.0408099
	NM_001038643	Slco3a1	1.62813	0.0135698
	NM_011322	Scn1b	1.62762	0.0110023
	NM_026965	Comtd1	1.62727	0.0279946
	NM_009435	Tssk1	1.62635	0.0403132
	NM_001003952	Sval3	1.62395	0.00599965
	NM_001253857	Tet1	1.6235	0.0473453
	NM_009391	Ran	1.62221	0.0341153
	NM_007513	Slc7a1	1.62061	0.0427293
	NM_177353	Slc9a7	1.62051	0.0277677
	NM_025619	1700019L03Rik	1.61809	0.00314279
	NM_177630	Ldoc1l	1.61695	0.0450498
	NM_010592	Jund	1.61617	0.0129694
	NM_001103168	Zglp1	1.61584	0.0312292
	NM_001122735	Gm15091	1.61344	0.00155448
	NM_001199336	Scgb2b19	1.61234	0.0119794
	NM_007547	Sirpa	1.61134	0.0452201
	NM_009375	Tg	1.61122	0.00398329
	NM_134050	Rab15	1.6111	0.0265441
	NM_001159319	Cacnb1	1.61101	0.01463
	NM_009255	Serpine2	1.6086	0.042776
	NM_001163318	Gm11744	1.60809	0.00283718
	NM_011565	Tead2	1.60635	0.0113245
	NM_026872	Ubap2	1.60608	0.0312095
	NM_015805	Atp9b	1.60438	0.0429892
	NM_001164659	Trank1	1.60343	0.0250756
	NM_020510	Fzd2	1.60248	0.0113508
	NM_001190454	Dctn2	1.60228	0.035786
	NM_194053	Rtn4	1.60096	0.00986435
	NM_201616	Gnas	1.59754	0.0170702
	NM_199222	Lman1l	1.59464	0.0253013
	NM_010771	Matr3	1.59378	0.0151629
	NM_172307	Mbtps2	1.5936	0.0186715
	NM_031186	Ndst3	1.59351	0.0268536
	NM_026106	Dr1	1.59338	0.00860414
	NM_001163810	Tescl	1.59247	0.0236265
	NM_173347	Prune	1.59107	0.0477313
	NM_173379	Leprel1	1.58973	0.00236282
	NM_011577	Tgfb1	1.58865	0.0154392
	NM_013468	Ankrd1	1.58686	0.00207851
	NM_001123368	Gm3417	1.58527	0.0162115
	NM_008082	Galr1	1.58472	0.013273
	NM_001085534	Gm5938	1.58454	0.0473868
	NM_025910	Mina	1.5841	0.00034998
	NM_001271500	Il15ra	1.58304	0.0270176
	NM_001244936	Gtf2ird1	1.58286	0.0301053
	NM_010463	Hoxc12	1.58125	0.000427195
	NM_153599	Cdk8	1.58098	0.00135458
	NM_011172	Prodh	1.5801	0.0183588
	NM_013510	Epb4.1l1	1.57983	0.0137762
	NM_009385	Nkx2-1	1.5791	0.0171778
	NM_177167	Ppm1e	1.57909	0.00225013
	NM_025994	Efhd2	1.57806	0.00189015
	NM_134253	Bnipl	1.57587	0.023791
	NM_008700	Nkx2-5	1.57561	0.0381536
	NM_021385	Rad18	1.57471	0.0350612
	NM_177852	Dido1	1.57438	0.011873
	NM_176951	Xkr5	1.57427	0.014465
	NM_172963	Soga2	1.57326	0.0178305
	NM_146137	Amigo1	1.57257	0.0100478
	NM_053114	Pabpc5	1.5697	0.0384033
	NM_173427	Klhdc7a	1.5694	0.049297
	NM_175149	2310022B05Rik	1.56917	0.0327689
	NM_001197322	Foxp1	1.56842	0.0313129
	NM_001276301	Ampd3	1.56829	0.038955
	NM_019877	Copz2	1.5681	0.0398461
	NM_023699	Nfatc4	1.56643	0.0147049
	NM_001177379	Cpeb2	1.56607	0.0217899
	NM_001122676	Zcchc2	1.56521	0.00822048
	NM_001170801	Ipcef1	1.56445	0.00801259
	NM_028815	Cep97	1.56379	0.0210414
	NM_010438	Hk1	1.56342	0.00415572
	NM_145527	Madd	1.5629	0.0394148
	NM_053201	Magee1	1.5625	0.0274179
	NM_009056	Rfx2	1.56211	0.0142802
	NM_007739	Col8a1	1.56196	0.0263795
	NM_020486	Bcam	1.56167	0.04485
	NM_001081982	Nfix	1.56121	0.0143585
	NM_146319	Olfr727	1.56097	0.00288183
	NM_011196	Ptger3	1.55983	0.000934848
	NM_001195498	Dclk2	1.55942	0.00712347
	NM_175318	Spty2d1	1.55784	0.0060702
	NM_178709	Rnf214	1.55769	0.0115329
	NM_145147	Gtpbp6	1.55621	0.0325566
	NM_211355	Smek1	1.55616	0.0363068
	NM_181750	R3hdm1	1.55554	0.0452492
	NM_001271472	Scube1	1.55487	0.0292754
	NM_177798	Frs2	1.55469	0.0266415
	NM_031402	Crispld1	1.55423	0.0419024
	NM_011162	Mapk8ip1	1.55401	0.0208267
	NM_010710	Lhx2	1.55165	0.0131632
	NM_130862	Baiap2	1.5502	0.0198543
	NM_001256051	Esp38	1.55002	0.0416727
	NM_009504	Vdr	1.54779	0.0240509
	NM_146511	Olfr107	1.54762	0.0151359
	NM_023622	Rgl3	1.54734	0.00786189
	NM_080788	Ttbk2	1.547	0.0319074
	NM_001081254	Fam186b	1.54656	0.0302163
	NM_138590	Zcchc7	1.54643	0.0093567
	NM_146990	Olfr1494	1.54625	0.0201445
	NM_010697	Ldb1	1.54515	0.0186339
	NM_146372	Olfr509	1.54351	0.0050455
	NM_009933	Col6a1	1.54283	0.00535902
	NM_025529	Nudt8	1.54241	0.049995
	NM_001077661	Urgcp	1.54207	0.0103642
	NM_181278	B230219D22Rik	1.54022	0.0327928
	NM_025900	Dek	1.53972	0.018537
	NM_027032	Pacrg	1.53872	0.0120031
	NM_172439	Inpp5j	1.53785	0.0212397
	NM_001168304	Cdk19	1.53739	0.00724171
	NM_007706	Socs2	1.53692	0.00175919
	NM_001001493	BC056474	1.53668	0.0154887
	ENSMUST00000076349	Gria3	1.53549	0.028965
	NM_010145	Ephx1	1.5354	0.0103506
	NM_001145924	Msantd3	1.53515	0.00334279
	NM_172592	Srek1	1.53507	0.0226123
	NM_001033122	Cd69	1.53488	0.0201728
	NM_021435	Slc35b4	1.53472	0.0268648
	NM_001033303	Ampd1	1.5345	0.00511469
	NM_011074	Cdk14	1.53424	0.00547077
	NM_028826	Sept14	1.53406	0.032346
	NM_001271687	Kcnj15	1.53222	0.0352442
	NM_194052	Rtn4	1.52946	0.0121964
	NM_001003961	Dnmt3b	1.52762	0.0280786
	NM_173412	Cypt4	1.52641	0.000790248
	NM_053099	Setbp1	1.52598	0.0482466
	NM_175021	Samd4b	1.52591	0.0337822
	NM_145531	Spg11	1.52535	0.0093295
	NM_001083945	Rsph3b	1.52526	0.0435161
	NM_001162896	4930523C07Rik	1.52509	0.0437123
	NM_010332	Ednra	1.52489	0.0312248
	NM_007623	Cbx2	1.52417	0.00183477
	NM_177777	D11Wsu47e	1.52396	0.00516895
	NM_001033492	Mageb4	1.52344	0.00421988
	NM_026121	Bag4	1.52304	0.0429867
	NM_011837	Ly6h	1.52147	0.00726604
	NM_178689	Eno4	1.52055	0.00902065
	NM_011404	Slc7a5	1.5197	0.0191721
	NM_001101534	Sult2a4	1.51909	0.00720949
	NM_019740	Foxo3	1.51852	0.0141757
	NM_183315	Ctxn1	1.51847	0.0126149
	NM_010093	E2f3	1.51796	0.034178
	NM_001177650	Fnbp1	1.51676	0.030552
	NM_001163144	Pcsk5	1.51579	0.0158858
	NM_053268	Rasa2	1.51513	0.0182545
	NM_019667	Stam2	1.51494	0.0368756
	NM_008550	Man2b2	1.51442	0.0220131
	NM_133737	Lancl2	1.51384	0.00759535
	NM_001163512	Rgs12	1.51324	0.00586866
	NM_176835	Dnajc22	1.51297	0.000365353
	NM_175467	Sptlc3	1.51175	0.0118684
	NM_031392	Wdr6	1.51137	0.0358317
	NM_012005	Med14	1.51025	0.0497136
	NM_011505	Stxbp4	1.51017	0.0212927
	NM_172259	Myl6b	1.50989	0.0333041
	NM_009261	Strbp	1.50931	0.00121415
	NM_013697	Ttr	1.50918	0.00929791
	NM_001039075	Ldb3	1.50911	0.0442944
	NM_172715	Agpat9	1.5091	0.013527
	NM_019833	Fam69b	1.50908	0.0190554
	NM_172646	Dnm3	1.50841	0.0366741
	NM_001146047	Lrrc49	1.50821	0.0128342
	NM_028982	8430419L09Rik	1.50753	0.0322618
	NM_001205085	Tbx20	1.50716	0.0194381
	NM_153384	Clrn1	1.50324	0.0250138
	NM_026239	Tmem35	1.50324	0.0078247
	NM_001081037	Srgap1	1.50222	0.00800699
	NM_001110218	Ppm1h	1.5015	0.0417943
	NM_001170537	Mef2c	1.50129	0.0375257
	NM_177751	Cnksr2	1.50087	0.02832
	NM_147094	Olfr606	1.50079	0.00418217
	NM_001145803	Mak	1.50047	0.00926006
	NM_020586	Herpud2	1.50024	0.0374782
	NM_001135001	Ppp2r5c	1.50012	0.0436068
	NM_009780	C4b	1.50009	0.0176934
	*Fold: the absolute ratio (no log scale) of normalized intensities between miR-150 cKO MI and miR-150 fl/fl MI.

## Sheet: down_Group4_vs_Group3
	Genes differentially downregulated in miR-150 cKO MI mouse hearts vs miR-150 fl/fl MI mouse hearts (>2 fold)
	Seqname	Gene Symbol	Fold Change	P-value
	NM_001200004	Mup15	0.0778977	0.0394258
	NM_009605	Adipoq	0.130045	0.0182211
	NM_021544	Scn5a	0.268386	0.000350942
	NM_144936	Tmem45b	0.330278	0.0427212
	NM_172454	Panx3	0.333735	0.018034
	NM_144930	Ces1f	0.34364	0.00735155
	NM_010701	Lect1	0.352219	0.000458845
	NM_001039158	Ube2j2	0.42514	0.00165687
	NM_028807	Exoc3l4	0.430487	0.0234294
	ENSMUST00000006380	Fam131c	0.437253	0.0275823
	NM_001204239	Clec1b	0.457436	0.0211747
	NM_001081243	Filip1	0.458762	0.00553875
	NM_026021	Zmynd19	0.470086	0.040759
	NM_001205332	Map4	0.471646	0.00555186
	NM_009447	Tuba4a	0.475857	0.00992948
	NM_020600	Rps14	0.477558	0.0049391
	NM_019519	Rabggta	0.481511	0.001894
	NM_144903	Aldob	0.499394	0.00926937
	*Fold: the absolute ratio (no log scale) of normalized intensities between miR-150 cKO MI and miR-150 fl/fl MI.
	Genes differentially downregulated in miR-150 cKO MI mouse hearts vs miR-150 fl/fl MI mouse hearts (<2 fold)
	Seqname	Gene Symbol	Fold Change	P-value
	NM_027341+B27:E273	Dzip3	0.504684	0.0201377
	NM_001143956	Mettl11b	0.506769	0.00808948
	NM_030225	Dlst	0.506825	0.0167594
	NM_009425	Tnfsf10	0.5158	0.0117641
	NM_053122	Immp2l	0.517343	0.0275254
	NM_175347	Srl	0.51778	0.0356085
	NM_011784	Aplnr	0.521822	0.0202891
	NM_011540	Tcap	0.52415	0.00487273
	NM_133723	Asph	0.525325	0.0242873
	NM_001128080	Tspan32	0.525697	0.00118367
	NM_026640	Fam111a	0.527285	0.0254361
	NM_001272098	Fabp5	0.531814	0.0302008
	NM_007868	Dmd	0.534927	0.00749377
	NM_001190444	Aamp	0.535494	0.0402881
	NM_001033865	Rps27a	0.536464	0.0285019
	NM_009862	Cdc45	0.537577	0.0427817
	NM_001254725	Lce3e	0.539763	0.0448835
	NM_026132	Txndc8	0.54057	0.0477358
	NM_201364	BC055324	0.542149	0.0185608
	NM_172545	Ehmt1	0.542206	0.0368527
	NM_010832	Msl3	0.542817	0.0146052
	NM_146259	Zfp668	0.544273	0.0108605
	NM_001033339	Mmp25	0.548446	0.00392805
	NM_001145876	Slc25a44	0.549858	0.0405047
	NM_026643	Cep57l1	0.551374	0.000818963
	NM_013459	Cfd	0.552315	0.0349528
	NM_001037801	Cd6	0.554691	0.000263131
	NM_007994	Fbp2	0.554831	0.00185235
	NM_001033814	4930432M17Rik	0.556789	0.00214924
	NM_001037999	Dbi	0.559431	0.000336589
	NM_013676	Supt5	0.55982	0.0171173
	NM_026517	Rpl22l1	0.56159	0.0278877
	NM_177711	Spata31d1d	0.561743	0.000603573
	NM_139296	Moxd2	0.561911	0.0032111
	NM_025983	Atp5e	0.563624	0.0461866
	NM_153545	Lrrc45	0.564192	0.00162433
	NM_007384	Asic2	0.564575	0.0174661
	NM_001243032	Gm16445	0.565725	0.0123745
	NM_001024699	Zbtb45	0.566172	0.00265526
	NM_001081176	Polr3g	0.566963	0.000808307
	NM_017381	Zranb2	0.56802	0.00195237
	NM_027402	Fndc5	0.569361	0.00883786
	ENSMUST00000042546	Ano10	0.569691	0.0338754
	NM_028773	Sash3	0.570055	0.00168708
	NM_025599	Cmss1	0.570352	0.00675569
	NM_146110	Aamp	0.570853	0.0186631
	NM_029132	Cep57l1	0.571543	0.000154556
	NM_175296	Mael	0.571711	0.00390223
	NM_001164080	Timeless	0.574619	0.0397988
	NM_153127	Mmrn2	0.57506	0.00065143
	NM_011573	Tex264	0.57521	0.00355891
	NM_010840	Mthfr	0.577027	0.0372794
	NM_030109	Sf3b2	0.577834	0.0476345
	NM_029555	Gstk1	0.579061	0.00444948
	NM_130861	Slco1a5	0.579399	0.0159179
	NM_146039	Wdr60	0.580987	0.00262696
	NM_033579	Pcdhgb7	0.581863	0.0436746
	NM_177374	Trmt61a	0.582543	0.00179274
	NM_153804	Plekhg3	0.582882	0.0328141
	NM_172254	Dph3	0.583779	0.0214512
	NM_001136236	Fcrl1	0.585185	0.00488896
	NM_026599	Cgnl1	0.58559	0.0204487
	NM_024432	Ubxn6	0.585911	0.0285168
	NM_009047	Rem1	0.587917	0.00460872
	NM_011029	Rpsa	0.58864	0.0407541
	NM_001272097	Fabp5	0.588655	0.0318928
	NM_025331	Gng11	0.589329	0.0227593
	NM_010806	Mllt4	0.590645	0.00750296
	NM_001001183	Tmem204	0.590659	0.0368096
	NM_009321	Tbca	0.591292	0.0143884
	NM_172144	Ppp2r3a	0.592023	0.018056
	NM_001105061	Gm9268	0.59206	0.0198795
	NM_020582	Atp5j2	0.592521	0.022173
	NM_001047159	Net1	0.592634	0.001348
	NM_007830	Dbi	0.592636	0.0125545
	NM_001085473	Acin1	0.593317	0.0146089
	NM_025597	Ndufb3	0.594378	0.00629503
	NM_173781	Rab6b	0.594428	0.0164309
	NM_029960	9230104L09Rik	0.594451	0.0367802
	NM_011820	Ggt5	0.594842	0.005051
	NM_026147	Rps20	0.595322	0.0296424
	NM_001161722	Tfeb	0.59612	0.0318459
	NM_010023	Eci1	0.596794	0.00191208
	NM_020331	Gtf2ird1	0.598037	0.000946978
	NM_001083322	Klrk1	0.599589	0.00312741
	NM_011415	Snai2	0.599685	0.00645907
	NM_153408	Neurl3	0.601181	0.021756
	NM_001081387	Ctcfl	0.601352	0.0160175
	NM_001252460	Cyfip2	0.601517	0.0125109
	NM_030137	Cstad	0.602979	0.0479739
	NM_008364	Il1rap	0.603532	0.0444574
	NM_001159483	Rpl19	0.604244	0.0107142
	NM_001134717	2810006K23Rik	0.60448	0.0154528
	NM_026063	Uqcc2	0.605071	0.0177706
	NM_172946	Krt222	0.605121	0.0152932
	NM_010916	Nhlh1	0.606025	0.0197616
	NM_019753	Cdh17	0.60734	0.0426673
	NM_172434	Celf3	0.609063	0.00200265
	NM_001039093	Tom1l2	0.609127	0.00326764
	NM_001128607	Epb4.1	0.610074	0.0210443
	NM_001034030	Limk2	0.610342	0.0123893
	NM_001112798	Slc8a1	0.611981	0.0143326
	NM_001029912	Zswim5	0.612102	0.0299117
	ENSMUST00000171412	Dag1	0.61275	0.00527361
	NM_029391	Rab4b	0.613956	0.0141319
	NM_008747	Ntsr2	0.614134	0.0478681
	NM_145456	Zswim6	0.616974	0.0458941
	NM_001194922	Cldn18	0.617405	0.00678619
	NM_001195065	Phactr2	0.618768	0.000772059
	NM_013820	Hk2	0.619028	0.0205331
	NM_183144	Inpp5a	0.619176	0.0218288
	NM_019732	Runx3	0.619784	0.0127782
	NM_138746	Fam50b	0.620253	0.00344802
	NM_001031808	Mrpl41	0.621029	0.019166
	NM_001167861	Wipf3	0.621564	0.00843765
	NM_025434	Mrps28	0.622053	0.0038531
	NM_013509	Eno2	0.62306	0.0183275
	NM_001271627	Runx2	0.624261	0.0426523
	NM_007480	Arf5	0.62493	0.0350625
	NM_011296	Rps18	0.625425	0.0113238
	NM_027852	Rarres2	0.625936	0.0296333
	NM_024435	Nts	0.626832	0.0420027
	NM_026618	Coa3	0.627451	0.0189538
	NM_023821	Cmya5	0.627495	0.034588
	NM_013730	Slamf1	0.628813	0.0375352
	NM_001177647	Sirpa	0.628824	0.00394557
	NM_001130180	Tnnt2	0.628868	0.0242285
	NM_001177804	Sirt3	0.629239	0.0185913
	NM_026422	Mrrf	0.630116	0.00678257
	NM_008686	Nfe2l1	0.630261	0.0233121
	NM_019810	Slc5a1	0.630925	0.0472762
	NM_011972	Poli	0.630997	0.0407709
	NM_178758	Acsm5	0.631179	0.00615064
	NM_001130174	Tnnt2	0.631484	0.00885457
	NM_027122	Mfsd3	0.631524	0.0178024
	NM_001252656	Kcnab2	0.632114	0.00703491
	NM_178738	Prss35	0.632122	0.00181811
	NM_145143	Mpp4	0.632165	0.00932538
	NM_011970	Psmb2	0.632325	0.0148162
	NM_026309	Lsm3	0.632479	0.00936344
	NM_148928	Gtf3c5	0.632586	0.0371435
	NM_026154	Mrpl10	0.632669	0.0154503
	NM_001083891	Ndufv3	0.63292	0.00861184
	NM_001190795	Ddx55	0.634148	0.00271234
	NM_175310	Pds5b	0.634605	0.00728615
	NM_009944	Cox7a1	0.634778	0.00490371
	NM_029094	Pik3cb	0.635464	0.0157419
	NM_021791	Doc2g	0.635849	0.0155714
	NM_025843	Ndufb7	0.636172	0.00457629
	NM_025641	Uqcrh	0.636221	0.0177126
	NM_011575	Tff3	0.636263	0.0397979
	NM_001047433	Dph3	0.636858	0.037183
	NM_025569	Mgst3	0.637353	0.0277501
	NM_008913	Ppp3ca	0.637435	0.00459233
	NM_026960	Gsdmd	0.637994	0.0330911
	NM_007446	Amy1	0.638028	0.0445899
	NM_026131	Pdlim7	0.638071	0.0029169
	NM_007959	Etv2	0.639921	0.0276964
	NM_019759	Dpt	0.640206	0.0247146
	NM_013604	Mtx1	0.640347	0.00630991
	NM_029803	Ifi27l2a	0.640667	0.0270884
	NM_025349	Lsm7	0.641495	0.0125822
	NM_011618	Tnnt1	0.641639	0.00346364
	NM_025384	Dnajc15	0.642229	0.0239543
	NM_001195672	Ccdc170	0.642265	0.0396332
	NM_023190	Acin1	0.642421	0.0189559
	NM_028306	Hspa12b	0.642895	0.0487226
	NM_001136082	Timeless	0.643041	0.0429362
	NM_172821	Map3k13	0.643562	0.00120138
	NM_007592	Car8	0.644734	0.0375735
	NM_175187	Tmem161b	0.645082	0.0249983
	NM_019697	Kcnd2	0.645109	0.0121771
	NM_009877	Cdkn2a	0.645464	0.0167942
	NM_001163143	C2cd4a	0.645497	0.0113932
	NM_012052	Rps3	0.645569	0.0112434
	NM_007792	Csrp2	0.645875	0.0297286
	NM_010860	Myl6	0.646151	0.0321327
	NM_016772	Ech1	0.646258	0.0185215
	NM_023173	Dusp12	0.646397	0.00937892
	NM_024446	Nudt7	0.646457	0.0185325
	NM_001098789	Ndufa4l2	0.64701	0.0216256
	NM_022982	Rtn4r	0.647535	0.0375527
	NM_001253759	Enox1	0.647908	0.018937
	NM_026065	Mrpl42	0.648285	0.0100423
	NM_001114087	Pdlim7	0.648839	0.000520954
	NM_011220	Pts	0.648866	0.0122102
	NM_027817	Grap	0.649014	0.0314574
	NM_176830	Leprel4	0.649028	0.00765763
	NM_001271444	Ndufs8	0.649398	0.0138639
	NM_001242940	Grin1os	0.649625	0.0484519
	NM_145944	Ccdc25	0.649759	0.0176541
	NM_016794	Vamp8	0.650063	0.0101869
	NM_009851	Cd44	0.650132	0.0131425
	NM_001114362	Eml4	0.65037	0.01075
	NM_001038658	Faim2	0.650534	0.0131134
	NM_001030014	Mcat	0.651026	0.0191792
	NM_010730	Anxa1	0.651122	0.024415
	NM_146956	Olfr525	0.651583	0.0176981
	NM_010494	Icam2	0.653096	0.0412315
	NM_011926	Ceacam1	0.653383	0.000377602
	NM_172265	Eif2b5	0.653619	0.022585
	NM_178240	Trim50	0.653839	0.0382833
	NM_001033455	Ccdc27	0.653924	0.00512506
	NM_020052	Scube2	0.654391	0.0347573
	NM_001033422	Thoc2	0.655054	0.0183551
	NM_023514	Mrps9	0.655119	0.000408478
	NM_181588	Cmbl	0.655268	0.0187507
	NM_011292	Rpl9	0.655519	0.0214286
	NM_001252387	Fam19a2	0.655787	0.0414098
	NM_001252477	Prmt1	0.65711	0.00909606
	NM_023331	Mrpl46	0.657183	0.00139877
	NM_053215	Ugt2b37	0.657192	0.0022851
	NM_177215	Ocrl	0.657231	0.0461093
	NM_153390	Pxt1	0.657573	0.0362616
	NM_133847	Tm9sf4	0.658024	0.0171077
	NM_133994	Gstt3	0.658483	0.016792
	NM_008398	Itga7	0.658634	0.0229598
	NM_001190449	Ddah2	0.658806	0.0299513
	NM_001165932	Ucma	0.659096	0.0104447
	NM_001033235	Trim40	0.659327	0.00347901
	NM_033613	Dxo	0.659954	0.0211142
	NM_001276329	Ms4a2	0.65998	0.00525683
	NM_017366	Acadvl	0.660036	0.0284651
	NM_001267621	Gfi1	0.660844	0.0154641
	NM_001271443	Ndufs8	0.660897	0.0167221
	NM_172663	Epc2	0.660909	0.0317013
	NM_146019	Chd3	0.66095	0.0181114
	NM_001161832	T2	0.660973	0.0277293
	NM_153075	Catsper2	0.661844	0.00737553
	NM_025538	Alkbh7	0.662201	0.00492456
	NM_175240	Fam187b	0.662535	0.00695687
	NM_026626	Efcab2	0.662756	0.0344088
	NM_001167793	Gm3286	0.662779	0.000535709
	NM_146145	Jak1	0.663456	0.0163615
	NM_027204	Mrpl12	0.663746	0.00499756
	NM_009296	Supt4a	0.663766	0.0222588
	NM_021311	Piwil1	0.664128	0.0012207
	NM_001033270	Slc4a7	0.66423	0.0092846
	NM_001271726	Trim2	0.664666	0.0184987
	NM_019656	Tspan6	0.664799	0.0326407
	NM_026724	Rpl34	0.664805	0.0292329
	NM_026565	Apool	0.665119	0.0124494
	NM_146877	Olfr1395	0.665173	0.0057976
	NM_001110193	Inpp5d	0.665461	0.00891781
	NM_010870	Naip5	0.665986	0.00101908
	NM_145228	Oas1h	0.666037	0.0163104
	NM_025520	Lsm5	0.666305	0.049864
	*Fold: the absolute ratio (no log scale) of normalized intensities between miR-150 cKO MI and miR-150 fl/fl MI.
